# Supplementary material for: New Potential Pharmacological Targets of Plant-Derived Hydroxyanthraquinones from Rubia spp
Source: Molecules. 2022 May 19;27(10):3274. doi: 10.3390/molecules27103274 (PMC9145346; doi:10.3390/molecules27103274)
Supplement: Supplementary file 1 [file molecules-27-03274-s001.zip]

Archive with 7 entries (5 files):
- molecules-1703435-supplementary/
- molecules-1703435-supplementary/molecules-1703435-supplementary_round1_revision/
- molecules-1703435-supplementary/molecules-1703435-supplementary_round1_revision/Table_S1.xlsx
- molecules-1703435-supplementary/molecules-1703435-supplementary_round1_revision/Table_S2.xlsx
- molecules-1703435-supplementary/molecules-1703435-supplementary_round1_revision/Table_S3.xlsx
- molecules-1703435-supplementary/molecules-1703435-supplementary_round1_revision/Table_S4.xlsx
- molecules-1703435-supplementary/molecules-1703435-supplementary_round1_revision/Table_S5.pdf
