# Supplementary material for: New Potential Pharmacological Targets of Plant-Derived Hydroxyanthraquinones from Rubia spp
Source: Molecules. 2022 May 19;27(10):3274. doi: 10.3390/molecules27103274 (PMC9145346; doi:10.3390/molecules27103274)
Supplement: Supplementary file 1 [file molecules-27-03274-s001.zip › molecules-1703435-supplementary/molecules-1703435-supplementary_round1_revision/Table_S1.xlsx]

## Sheet: Table_S1
Table S1. Distribution of the poses among the different binding modes in DNA gyrase and DNA topoisomerase IV and description of the spatial arrangement of the binding modes (BMs) (see also Figures 3 and 4).
BM	DNA gyrase	DNA topoisomerase IV	Both complexes	Plane of the hydroxyanthraquinone vs. plane of the referent fluoroquinolone					Ring system of the of the hydroxyanthraquinone vs. the referent fluoroquinolone				Location of the C3 atom in the plane of the hydroxyanthraquinone
				Aligned	Lateral	Front	Back	Crossed	Horizontal	Vertical	Diagonal left	Diagonal right	Top	Bottom	Left	Right
Shared
1	16	9	25	*					*					*		*
2	2	5	7	*					*				*			*
3	16	9	25	*						*	*		*		*
4	5	2	7	*			*					*	*			*
5	8	1	9	*						*	*		*			*
Unique
6	5	0	5	*								*	*		*
7	0	2	2					*				*	*			*
8	0	3	3		*		*				*		*		*
9	0	3	3		*		*	*	*					*	*
10	0	1	1			*		*				*	*
11	0	1	1	*							*		*			*
12	0	1	1					*	*		*		*			*
13	0	1	1		*		*				*		*			*
Total number of poses	52	38	90
