# Supplementary material for: New Potential Pharmacological Targets of Plant-Derived Hydroxyanthraquinones from Rubia spp
Source: Molecules. 2022 May 19;27(10):3274. doi: 10.3390/molecules27103274 (PMC9145346; doi:10.3390/molecules27103274)
Supplement: Supplementary file 1 [file molecules-27-03274-s001.zip › molecules-1703435-supplementary/molecules-1703435-supplementary_round1_revision/Table_S2.xlsx]

## Sheet: Table_S2
Table S2. Predicted ionization states of the structures and their abundance at pH 7.4 (in %).
No	Name	State	SMILES	ACD/pKa GALAS	ChemAxon	MOE/Wash-Dominant protomer
1	Purpurin	neutral	Oc1c2c(C(=O)c3c(cccc3)C2=O)c(O)cc1O	0.15	0.61	-
2	Purpurin	2-O(-)	Oc1c2c(C(=O)c3c(cccc3)C2=O)c(O)cc1[O-]	0.85	0.35	-
3	Purpurin	1-O(-) and 2-O(-)	Oc1c2c(c([O-])c([O-])c1)C(=O)c1c(cccc1)C2=O	-	0	0.49
4	Pseudopurpurin	3-COO(-)	Oc1c(C(=O)[O-])c(O)c2c(c1O)C(=O)c1c(cccc1)C2=O	1	0.93	-
5	Pseudopurpurin	1-O(-), 2-O(-), and 3-COO(-)	Oc1c2c(c([O-])c([O-])c1C(=O)[O-])C(=O)c1c(cccc1)C2=O	-	0	0.42
6	Xanthopurpurin	neutral	Oc1c2c(cc(O)c1)C(=O)c1c(cccc1)C2=O	0.15	0.47	-
7	Xanthopurpurin	2-O(-)	Oc1c2c(cc([O-])c1)C(=O)c1c(cccc1)C2=O	0.85	0.44	-
8	Xanthopurpurin	4-O(-)	Oc1cc([O-])c2c(c1)C(=O)c1c(cccc1)C2=O	-	0.07	0.6
9	Munjistin	3-COO(-)	Oc1c2c(cc(O)c1C(=O)[O-])C(=O)c1c(cccc1)C2=O	1	1	-
10	Munjistin	2-O(-), 4-O(-), and 3-COO(-)	Oc1cc2c(c([O-])c1C(=O)[O-])C(=O)c1c(cccc1)C2=O	-	0	0.4
11	(S)-Gatifloxacin	NH2(+) and COO(-)	Fc1cc2c(N(C=C(C(=O)[O-])C2=O)C2CC2)c(OC)c1N1CC([NH2+]CC1)C	0.91	0.94	0.87
12	(S)-Levofloxacin	NH(+) and COO(-)	Fc1cc2c3N(C=C(C(=O)[O-])C2=O)C(COc3c1N1CC[NH+](CC1)C)C	0.87	0.04	0.85
13	(S)-Levofloxacin	COO(-)	Fc1cc2c3N(C=C(C(=O)[O-])C2=O)C(COc3c1N1CCN(CC1)C)C	0.11	0.94	-
