# Supplementary material for: New Potential Pharmacological Targets of Plant-Derived Hydroxyanthraquinones from Rubia spp
Source: Molecules. 2022 May 19;27(10):3274. doi: 10.3390/molecules27103274 (PMC9145346; doi:10.3390/molecules27103274)
Supplement: Supplementary file 1 [file molecules-27-03274-s001.zip › molecules-1703435-supplementary/molecules-1703435-supplementary_round1_revision/Table_S3.xlsx]

## Sheet: Table_S3
Table S3. Binding modes in DNA gyrase: docking scores, ligand-receptor interaction fingerprints with respect to the hydroxyanthraquinone scaffold and the key entities in the complex, and a detailed ligand-receptor interaction pattern. Abbreviations: MG – Mg++ ion, HOH – water molecule, Arg128 – arginine 128, Ptr129 – phosphorylated tyrosine 129, Ser90 – serine 90, Ser91 – serine 91, DA – adenine,…
Classification pannel								Ligand-receptor interactions pannel: H-bond, H-bond/ion, metal and metal/ion interactions																								All specific interactions - occurrence								All specific interactions - types
ionization state likelihood	Key1 - sort by cmpd|BM|S	Key2 - sort by cmpd|S|PLIF	Key2 - sort by BM|S	Compound	BM	Ionization state*	Score, kcal/mol	Intramolecular interactions				MG101				Arg128				HOH202 (Ser90)			HOH205 (Ser91)		DA15		DG11	DC14		Ptr129		MG101	Arg128	HOH202	HOH205	DA15	DG11	DC14	Ptr129	MG101	Arg128	HOH202	HOH205	DA15	DG11	DC14	PTR129
								1-OH-9=O	2-OH-3-COO	4-OH-3-COO	4-OH-10=O	1-OH-MG101	2-OH-MG101	3-COOH-MG101	4-OH-MG101	1-OH-Arg128	2-OH-Arg128	3-COOH-Arg128	9=O-Arg128	1-OH-HOH202	2-OH-HOH202	3-COOH-HOH202	3-COOH-HOH205	9=O-HOH205	2-OH-DA15	3-COOH-DA15	ring-DG11	3-COOH-DC14	ring(8-H)-DC14	ring(5-H)-Ptr129	ring(6-H)-Ptr129
high	1	2	6	Munjistin	1	3-COO(-)	-24.0969			1			1	1								1										1	1	1						AIIMM	I	O
high	2	10	7	Munjistin	1	3-COO(-)	-23.2974				1		1	1								1										1	1							IIMM	I
high	3	3	8	Munjistin	1	3-COO(-)	-23.0887				1		1	1								1										1	1	1						AIIMM	I	O
high	4	6	19	Munjistin	4	3-COO(-)	-24.5778			1				1				1				1	1									1	1		1					IIM	AAII		OO
high	5	19	22	Munjistin	5	3-COO(-)	-25.4679				1			1																		1								IIM
high	6	22	25	Munjistin	5	3-COO(-)	-24.9064				1			1	1																	1								IIM
high	7	24	28	Munjistin	6	3-COO(-)	-24.1156							1																		1								IIM
high	8	4	2	Pseudopurpurin	1	3-COO(-)	-28.6568	1	1		1	1	1					1				1	1									1	1		1					M	AAII		O
high	9	5	4	Pseudopurpurin	1	3-COO(-)	-25.1087	1	1	1			1					1					1						1			1	1		1			1		A	AAII		O			RR
high	10	1	5	Pseudopurpurin	1	3-COO(-)	-24.2625	1		1			1	1								1										1	1	1						AIIM	I	O
high	11	28	14	Pseudopurpurin	3	3-COO(-)	-27.8379	1	1	1									1					1			1						1		1		1				AA		O		RR
high	12	9	15	Pseudopurpurin	3	3-COO(-)	-25.1244	1	1	1		1	1						1													1	1							AM	A
high	13	7	20	Pseudopurpurin	4	3-COO(-)	-24.5258	1			1		1	1				1					1							1		1	1		1				1	IIM	AAII		O				D
high	14	8	21	Pseudopurpurin	4	3-COO(-)	-24.0437	1			1			1				1				1	1									1	1		1					IIM	AAII		O
high	15	14	23	Pseudopurpurin	5	3-COO(-)	-25.2664	1			1			1																	1	1							1	IIM							D
high	16	21	24	Pseudopurpurin	5	3-COO(-)	-24.978				1			1	1																	1								IIM
high	17	20	26	Pseudopurpurin	6	3-COO(-)	-25.2362	1			1			1																		1								IIM
high	18	11	1	Purpurin	1	2-O(-)	-31.0019	1				1	1								1											1		1						IIM		O
high	19	26	9	Purpurin	1	2-O(-)	-22.9514						1																			1								IIMM
high	20	27	10	Purpurin	1	2-O(-)	-22.6288						1																			1								IIMM
high	21	13	11	Purpurin	3	2-O(-)	-29.9451	1					1																		1	1							1	IIMM							D
high	22	16	12	Purpurin	3	2-O(-)	-29.6889	1				1	1																			1								IIMM
high	23	17	13	Purpurin	3	2-O(-)	-29.5806	1				1	1																			1								AIIMM
high	24	25	17	Purpurin	3	neutral	-23.0602	1				1	1																			1								M
high	25	12	18	Purpurin	4	2-O(-)	-27.8151	1					1								1											1		1						IIM		O
high	26	18	3	Xanthopurpurin	1	2-O(-)	-25.8401						1																			1								IIMM
high	27	15	16	Xanthopurpurin	3	2-O(-)	-23.3409						1														1					1					1			IIMM					R
high	28	23	27	Xanthopurpurin	6	2-O(-)	-24.874						1																			1								IIMM
low	29	29	29	Pseudopurpurin	1	1-O(-), 2-O(-), and 3-COO(-)	-44.6624			1		1	1					1			1		1									1	1	1	1					IIMM	AAII	O	OO
low	30	36	35	Munjistin	2	2-O(-), 4-O(-), and 3-COO(-)	-30.8676		1					1	1			1				1	1									1	1		1					IIMM	AAII		OO
low	31	44	47	Munjistin	5	2-O(-), 4-O(-), and 3-COO(-)	-33.3911							1	1										1	1						1				1				IIMM				DA
low	32	47	48	Munjistin	5	2-O(-), 4-O(-), and 3-COO(-)	-33.3161							1	1												1					1					1			IIMM					R
low	33	45	49	Munjistin	5	2-O(-), 4-O(-), and 3-COO(-)	-32							1	1											1						1				1				IIMM				AA
low	34	50	52	Munjistin	6	2-O(-), 4-O(-), and 3-COO(-)	-25.7054							1																		1								IIM
low	35	30	30	Pseudopurpurin	1	1-O(-), 2-O(-), and 3-COO(-)	-44.5793				1	1	1					1			1		1									1	1	1	1					IIMM	AAII	O	O
low	36	31	31	Pseudopurpurin	1	1-O(-), 2-O(-), and 3-COO(-)	-43.124				1	1	1					1			1		1									1	1	1	1					IIMM	AAII	O	OO
low	37	33	33	Pseudopurpurin	1	1-O(-), 2-O(-), and 3-COO(-)	-32.595			1			1	1				1				1										1	1	1						IIMM	AAI	OO
low	38	35	34	Pseudopurpurin	1	1-O(-), 2-O(-), and 3-COO(-)	-30.5766				1		1	1				1				1										1	1	1						IIMM	AI	OO
low	39	32	37	Pseudopurpurin	3	1-O(-), 2-O(-), and 3-COO(-)	-41.8435			1		1	1						1	1				1			1					1	1	1	1		1			IIMM	AA	O	OO		R
low	40	37	38	Pseudopurpurin	3	1-O(-), 2-O(-), and 3-COO(-)	-41.0923			1		1	1						1	1						1						1	1			1				IIMM	A			A
low	41	46	39	Pseudopurpurin	3	1-O(-), 2-O(-), and 3-COO(-)	-40.7143			1		1	1															1				1						1		IIMM						A
low	42	41	40	Pseudopurpurin	3	1-O(-), 2-O(-), and 3-COO(-)	-39.77				1	1	1													1		1				1				1		1		IIMM				AA		A
low	43	42	41	Pseudopurpurin	3	1-O(-), 2-O(-), and 3-COO(-)	-38.8835				1	1	1													1						1				1				IIMM				A
low	44	34	44	Pseudopurpurin	3	1-O(-), 2-O(-), and 3-COO(-)	-32.1022				1		1	1		1					1											1	1	1						IIMM	AAI	O
low	45	38	45	Pseudopurpurin	3	1-O(-), 2-O(-), and 3-COO(-)	-30.608			1			1	1		1					1											1	1							IIMM	AAI
low	46	43	51	Pseudopurpurin	6	1-O(-), 2-O(-), and 3-COO(-)	-36.2964				1		1	1												1						1				1				IIMM				AA
low	47	40	32	Purpurin	1	1-O(-) and 2-O(-)	-36.146					1	1								1											1		1						IIMM		O
low	48	48	42	Purpurin	3	1-O(-) and 2-O(-)	-38.1099					1	1																			1								IIMM
low	49	49	43	Purpurin	3	1-O(-) and 2-O(-)	-37.4508					1	1																			1								IIMM
low	50	52	46	Purpurin	4	1-O(-) and 2-O(-)	-24.352						1																			1								IIMM
low	51	39	36	Xanthopurpurin	2	4-O(-)	-26.0171								1		1															1	1							IIMM	A
low	52	51	50	Xanthopurpurin	5	4-O(-)	-24.7949								1																	1								IIMM
