# Supplementary material for: New Potential Pharmacological Targets of Plant-Derived Hydroxyanthraquinones from Rubia spp
Source: Molecules. 2022 May 19;27(10):3274. doi: 10.3390/molecules27103274 (PMC9145346; doi:10.3390/molecules27103274)
Supplement: Supplementary file 1 [file molecules-27-03274-s001.zip › molecules-1703435-supplementary/molecules-1703435-supplementary_round1_revision/Table_S4.xlsx]

## Sheet: Table_S4
Table S4. Binding modes in DNA topoisomerase IV: docking scores, ligand-receptor interaction fingerprints with respect to the hydroxyanthraquinone scaffold and the key entities in the complex, and a detailed ligand-receptor interaction pattern. Abbreviations: MG205 – Mg++ ion, HOH – water molecule, Arg117 – arginine 117, Ser79 – serine 79, DA – adenine, DC – cytosine, ring – the distal ring of th…
Classification pannel								Ligand-receptor interactions pannel: H-bond, H-bond/ion and metal/ion interactions																					All specific interactions - occurrence						All specific interactions - types
ionization state likelihood	Key1 - sort by cmpd|BM|S	Key2 - sort by cmpd|S|PLIF	Key2 - sort by BM|S	Compound	BM	Ionization state*	Score, kcal/mol	Intramolecular interactions				MG502					Ser79					Arg117			DC4	DA5		HOH102 (DT15)	MG502	Ser79	Arg117	DA5	DC4	HOH102	MG502	Ser79	Arg117	DA5	DC4	HOH102
								1-OH-9=O	2-OH-3-COO	4-OH-3-COO	4-OH-10=O	1-OH-MG502	2-OH-MG502	3-COOH-MG502	4-OH-MG502	10=O-MG502	1-OH-Ser79	2-OH-Ser79	3-COOH-Ser79	4-OH-Ser79	10=O-Ser79	3-COOH-Arg117	10=O-Arg117	ring-Arg117	3-COOH-DC4	2-OH-DA5	3-COOH-DA5	3-COOH-HOH102
high	1	6	4	Munjistin	1	3-COO(-)	-22.0899			1			1	1					1										1	1					IIM	A
high	2	8	5	Munjistin	1	3-COO(-)	-21.3857			1				1					1										1	1					IIMM	A
high	3	2	6	Pseudopurpurin	2	3-COO(-)	-23.2519	1	1		1			1	1				1										1	1					IIM	AA
high	4	3	7	Pseudopurpurin	2	3-COO(-)	-22.4064		1		1			1					1										1	1					IIM	AA
high	5	7	12	Pseudopurpurin	4	3-COO(-)	-21.7402	1		1			1	1					1										1	1					IIM	AA
high	6	9	13	Pseudopurpurin	4	3-COO(-)	-21.2687	1		1			1	1					1										1	1					IIM	AA
high	7	1	1	Purpurin	1	2-O(-)	-24.1287	1		1		1	1					1											1	1					IIMM	AA
high	8	10	8	Purpurin	3	2-O(-)	-22.5624	1				1	1																1						AIIMM
high	9	11	9	Purpurin	3	2-O(-)	-21.2217	1				1	1																1						IIMM
high	10	13	11	Purpurin	3	2-O(-)	-19.5496						1																1						IIMM
high	11	4	2	Xanthopurpurin	1	2-O(-)	-22.203						1					1											1	1					IIMM	A
high	12	5	3	Xanthopurpurin	1	2-O(-)	-22.1767						1					1											1	1					IIMM	A
high	13	12	10	Xanthopurpurin	3	2-O(-)	-20.0387						1																1						IIMM
low	14	22	18	Munjistin	2	2-O(-), 4-O(-), and 3-COO(-)	-29.3716							1	1				1										1	1					IIMM	AA
low	15	23	19	Munjistin	2	2-O(-), 4-O(-), and 3-COO(-)	-28.6582							1	1				1										1	1					IIMM	A
low	16	32	26	Munjistin	5	2-O(-), 4-O(-), and 3-COO(-)	-27.7585							1	1														1						IIMM
low	17	24	29	Munjistin	8	2-O(-), 4-O(-), and 3-COO(-)	-25.3129							1	1					1									1	1					IIMM	A
low	18	19	31	Munjistin	8	2-O(-), 4-O(-), and 3-COO(-)	-22.6776							1	1						1				1				1	1			1		IIMM	A			AA
low	19	35	35	Munjistin	10	2-O(-), 4-O(-), and 3-COO(-)	-25.7611							1	1														1						IIMM
low	20	34	36	Munjistin	11	2-O(-), 4-O(-), and 3-COO(-)	-26.2706							1	1														1						IIMM
low	21	14	14	Pseudopurpurin	1	1-O(-), 2-O(-), and 3-COO(-)	-36.1607				1	1	1					1										1	1	1	1			1	IIMM	AA	I			OO
low	22	15	15	Pseudopurpurin	1	1-O(-), 2-O(-), and 3-COO(-)	-35.9506			1		1	1					1				1						1	1	1	1			1	IIMM	AA	AI			OO
low	23	16	16	Pseudopurpurin	1	1-O(-), 2-O(-), and 3-COO(-)	-35.1883			1		1	1					1				1						1	1	1	1			1	IIMM	AA	AI			OO
low	24	17	21	Pseudopurpurin	3	1-O(-), 2-O(-), and 3-COO(-)	-31.1309			1		1	1	1			1										1		1	1		1			IIMM	A		A
low	25	21	22	Pseudopurpurin	3	1-O(-), 2-O(-), and 3-COO(-)	-31.1045				1	1	1	1			1												1	1					IIMM	A
low	26	26	23	Pseudopurpurin	3	1-O(-), 2-O(-), and 3-COO(-)	-29.5453				1	1	1	1											1				1				1		IIMM				AA
low	27	28	33	Pseudopurpurin	9	1-O(-), 2-O(-), and 3-COO(-)	-27.1246			1		1	1										1			1			1		1	1			IIMM		AA	A
low	28	30	38	Pseudopurpurin	13	1-O(-), 2-O(-), and 3-COO(-)	-28.8899				1		1	1															1						IIMM
low	29	20	17	Purpurin	1	1-O(-) and 2-O(-)	-31.1146			1		1	1					1											1	1					IIMM	AA
low	30	29	24	Purpurin	3	1-O(-) and 2-O(-)	-29.0362					1	1																1						IIMM
low	31	33	25	Purpurin	3	1-O(-) and 2-O(-)	-26.7313					1	1																1						IIMM
low	32	31	27	Purpurin	7	1-O(-) and 2-O(-)	-27.8549					1	1																1						IIMM
low	33	36	28	Purpurin	7	1-O(-) and 2-O(-)	-25.2409							1	1														1						IIMM
low	34	27	32	Purpurin	9	1-O(-) and 2-O(-)	-27.7505					1	1										1			1			1		1	1			IIMM		AA	A
low	35	18	34	Purpurin	9	1-O(-) and 2-O(-)	-25.4725					1	1				1							1		1			1	1		1			IIMM	AA		AA
low	36	25	20	Xanthopurpurin	2	4-O(-)	-22.5741								1	1				1									1	1					IIMM	AA
low	37	37	30	Xanthopurpurin	8	4-O(-)	-22.7237								1	1													1						IIMM
low	38	38	37	Xanthopurpurin	12	4-O(-)	-20.6109								1	1													1						IIMM
